# Supplementary material for: Graphene Oxide–Platinum Nanoparticle Nanocomposites: A Suitable Biocompatible Therapeutic Agent for Prostate Cancer
Source: Polymers (Basel). 2019 Apr 23;11(4):733. doi: 10.3390/polym11040733 (PMC6523086; doi:10.3390/polym11040733)
Supplement: Supplementary file 1 [file polymers-11-00733-s001.zip]

Archive with 4 entries (4 files):
- Supplementary-467913/Supplementary caption.docx
- Supplementary-467913/supplementary figure.docx
- Supplementary-467913/Supplementary materials and methods.docx
- Supplementary-467913/Table 1.docx
